# Supplementary material for: Mendelian randomization supports genetic liability to hospitalization for COVID-19 as a risk factor of pre-eclampsia
Source: Front Cardiovasc Med. 2024 Mar 8;11:1327497. doi: 10.3389/fcvm.2024.1327497 (PMC10957568; doi:10.3389/fcvm.2024.1327497)
Supplement: Supplementary file 5 [file Table1.xlsx]

## Sheet: Sheet1
Supplemental Table S1: The SNPs selected for COVID-19 to perform MR analysis.
Exposure	SNP	chr	pos	beta of exposure	standard error of exposure	P value of exposure	effect allele of exposure	other allele of exposure	effect allele frequency of exposure	reserved after harmonization	R2	F
Critically ill COVID-19	rs35081325	3	45889921	0.62502	0.046215	1.12798e-41	T	A	0.08091	TRUE	0.0188697	20376.1
Critically ill COVID-19	rs111837807	6	31121232	0.31775	0.044295	7.31139e-13	C	T	0.1302	TRUE	0.0228682	24794.8
Critically ill COVID-19	rs2237698	7	107607902	0.2393	0.041252	6.59295e-09	T	C	0.09696	TRUE	0.0337452	37000.1
Critically ill COVID-19	rs10860891	12	103014757	-0.26254	0.041686	3.01203e-10	A	C	0.8662	FALSE	NA	NA
Critically ill COVID-19	rs10735079	12	113380008	0.21105	0.029465	7.91225e-13	A	G	0.6954	TRUE	0.010028	10731.8
Critically ill COVID-19	rs77534576	17	47940666	0.46654	0.078598	2.92503e-09	T	C	0.04098	TRUE	0.0164764	17748.5
Critically ill COVID-19	rs2109069	19	4719443	0.2757	0.029696	1.63305e-20	A	G	0.3326	TRUE	0.0581003	65351.5
Critically ill COVID-19	rs2834163	21	34620451	-0.18899	0.030249	4.15901e-10	A	G	0.6391	TRUE	0.0171083	18441
Hospitalized COVID-19	rs41264915	1	155167786	-0.2049	0.035776	1.02e-08	G	A	0.08167	TRUE	0.00838895	13175.6
Hospitalized COVID-19	rs35081325	3	45889921	0.54619	0.035359	7.92684e-54	T	A	0.08587	TRUE	0.0159971	25319.1
Hospitalized COVID-19	rs111837807	6	31121232	0.2155	0.034274	3.223e-10	C	T	0.1004	TRUE	0.0102802	16176.8
Hospitalized COVID-19	rs10860891	12	103014757	-0.18278	0.033124	3.42902e-08	A	C	0.8547	FALSE	NA	NA
Hospitalized COVID-19	rs1859330	12	113376388	0.15614	0.022603	4.91134e-12	A	G	0.6979	TRUE	0.0153176	24226.9
Hospitalized COVID-19	rs2109069	19	4719443	0.1873	0.023578	1.9611e-15	A	G	0.322	TRUE	0.0468346	76524.6
Hospitalized COVID-19	rs13050728	21	34615210	-0.18612	0.023893	6.72048e-15	C	T	0.6382	TRUE	0.0062976	9870.1
SARS-CoV-2 infection	rs10936744	3	101433440	0.082507	0.0256	3.51099e-10	T	C	0.3588	TRUE	0.00180548	3045.51
SARS-CoV-2 infection	rs12482060	21	34611571	-0.05678	0.0255	3.95804e-09	G	C	0.3375	TRUE	0.00171627	2894.77
SARS-CoV-2 infection	rs17078348	3	45847241	0.14213	0.0436	1.196e-08	G	A	0.0997	TRUE	0.00152223	2566.99
SARS-CoV-2 infection	rs2271616	3	45838013	0.09055	0.0541	3.60828e-25	T	G	0.1181	TRUE	0.00509143	8616.64
SARS-CoV-2 infection	rs4971066	1	155105882	0.060195	0.0302	1.01501e-08	G	T	0.1777	TRUE	0.00172203	2904.49
SARS-CoV-2 infection	rs643434	9	136142355	0.054424	0.0247	1.29211e-23	A	G	0.371	TRUE	0.00478932	8102.89
SARS-CoV-2 infection	rs757405	12	113406945	0.055526	0.0303	1.639e-10	A	T	0.7092	TRUE	0.00195956	3305.92
*After identifying all SNPs in PhenoScanner database(http://www.phenoscanner.medschl.cam.ac.uk/), no SNP was identified as confounders. Abbreviations: MR - mendelian randomization.
