# Supplementary material for: Mendelian randomization supports genetic liability to hospitalization for COVID-19 as a risk factor of pre-eclampsia
Source: Front Cardiovasc Med. 2024 Mar 8;11:1327497. doi: 10.3389/fcvm.2024.1327497 (PMC10957568; doi:10.3389/fcvm.2024.1327497)
Supplement: Supplementary file 6 [file Table2.xlsx]

## Sheet: Sheet1
Supplemental Table S2: Results of Mendelian randomization - the causal effect of three COVID-19 severity pheno types on pre-eclampsia and eclampsia.
Exposure	Outcome	Method	nSNP	OR	95%CI	P value
SARS‐CoV‐2 infection	Pre-eclampsia	Inverse variance weighted	7	1.15219	0.8759802913501941.51550159624375	0.311015
SARS‐CoV‐2 infection	Pre-eclampsia	MR Egger	7	0.739331	0.2640441278446862.07014785339544	0.590256
SARS‐CoV‐2 infection	Pre-eclampsia	Weighted median	7	1.24112	0.8761310454265971.75816742949709	0.22408
SARS‐CoV‐2 infection	Eclampsia	Inverse variance weighted	7	0.444015	0.17817087443185-1.10651584370542	0.0813791
SARS‐CoV‐2 infection	Eclampsia	MR Egger	7	0.764613	0.026395947583611422.1486189873651	0.881933
SARS‐CoV‐2 infection	Eclampsia	Weighted median	7	0.379906	0.1181045726776511.22203884660204	0.104459
Hospitalized COVID‐19	Pre-eclampsia	Inverse variance weighted	6	1.16809	1.025017551-1.331133773	0.0197711
Hospitalized COVID‐19	Pre-eclampsia	MR Egger	6	1.13399	0.814431989-1.578940317	0.497896
Hospitalized COVID‐19	Pre-eclampsia	Weighted median	6	1.13538	0.994162234-1.296667491	0.0609849
Hospitalized COVID‐19	Eclampsia	Inverse variance weighted	6	0.895236	0.609834768-1.314205055	0.572064
Hospitalized COVID‐19	Eclampsia	MR Egger	6	1.56016	0.660163469-3.687096033	0.368087
Hospitalized COVID‐19	Eclampsia	Weighted median	6	1.10726	0.6936922-1.767403983	0.669324
Critically ill COVID‐19	Pre-eclampsia	Inverse variance weighted	7	1.09916	1.0111966951005-1.19477091336467	0.0263075
Critically ill COVID‐19	Pre-eclampsia	MR Egger	7	1.0705	0.859346931780036-1.33353647414797	0.569899
Critically ill COVID‐19	Pre-eclampsia	Weighted median	7	1.10167	0.989523859661483-1.22653082977927	0.077105
Critically ill COVID‐19	Eclampsia	Inverse variance weighted	7	0.930893	0.694752511760744-1.24729561104916	0.631434
Critically ill COVID‐19	Eclampsia	MR Egger	7	1.19536	0.557899837909442-2.56120111663935	0.665504
Critically ill COVID‐19	Eclampsia	Weighted median	7	1.06207	0.736923432979939-1.53068585709187	0.746734
*In the Mendelian randomization (MR) analysis results of the association between COVID-19 severity/hospitalization phenotype and preeclampsia, the odds ratio (OR) values from MR Egger and weighted median were both greater than 1, consistent with the inverse variance weighted estimate.
Abbreviations: OR, odds ratio; CI, confidential interval; nSNP, number of single nucleotide polymorphisms.
