# Supplementary material for: Mendelian randomization supports genetic liability to hospitalization for COVID-19 as a risk factor of pre-eclampsia
Source: Front Cardiovasc Med. 2024 Mar 8;11:1327497. doi: 10.3389/fcvm.2024.1327497 (PMC10957568; doi:10.3389/fcvm.2024.1327497)
Supplement: Supplementary file 7 [file Table3.xlsx]

## Sheet: Sheet1
Supplemental Table A3: Sensitivity analyses of MR analysis of COVID-19 on pre-eclampsia and eclampsia.
Exposure	Outcome	IVW-Cochran's Q test/Heterogeneity			MR-Egger intercept/Pleiotropy				MR-PRESSO			Steiger test
		Q	P value		Intercept	SE	P value		Global test, P value	Outliers		P value	Direction
Critically ill COVID-19	Pre-eclampsia	6.23661	0.397214		0.0381628	0.0434889	0.420358		0.437	NA		0.0149281	TRUE
Critically ill COVID-19	Eclampsia	3.02943	0.805144		-0.0467231	0.142103	0.755633		0.844333	NA		0.00938283	TRUE
Hospitalized COVID-19	Pre-eclampsia	6.98364	0.22186		0.00787187	0.0403135	0.854702		0.357	NA		0.00104711	TRUE
Hospitalized COVID-19	Eclampsia	5.2008	0.391869		-0.146991	0.104409	0.231942		0.410667	NA		0.000481745	TRUE
SARS-CoV-2 infection	Pre-eclampsia	5.89227	0.435366		0.0496751	0.0376369	0.244081		0.484333	NA		0.00863838	TRUE
SARS-CoV-2 infection	Eclampsia	4.31393	0.634274		-0.0261481	0.127851	0.846012		0.694333	NA		0.00836241	TRUE
Abbreviation: SE - standard error; MR-PRESSO - MR pleiotropy residual sum and outlier.
