# Supplementary material for: Mendelian randomization supports genetic liability to hospitalization for COVID-19 as a risk factor of pre-eclampsia
Source: Front Cardiovasc Med. 2024 Mar 8;11:1327497. doi: 10.3389/fcvm.2024.1327497 (PMC10957568; doi:10.3389/fcvm.2024.1327497)
Supplement: Supplementary file 8 [file Table4.xlsx]

## Sheet: Sheet1
Supplemental Table S4: Causal effect of each single SNP on pre-eclampsia and eclampsia.
exposure	outcome	SNP	beta	SE	P value
Critical ill COVID-19	Eclampsia	rs10735079	-0.761905	0.44634	0.0878209
Critical ill COVID-19	Eclampsia	rs111837807	-0.696145	0.543824	0.200513
Critical ill COVID-19	Eclampsia	rs2109069	0.0612985	0.317737	0.84702
Critical ill COVID-19	Eclampsia	rs2237698	0.717509	0.646887	0.267356
Critical ill COVID-19	Eclampsia	rs2834163	-0.0523837	0.456638	0.90867
Critical ill COVID-19	Eclampsia	rs35081325	0.144475	0.247352	0.559161
Critical ill COVID-19	Eclampsia	rs77534576	-0.27929	0.407682	0.493301
Critical ill COVID-19	Eclampsia	All - Inverse variance weighted	-0.0716109	0.14928	0.631434
Critical ill COVID-19	Eclampsia	All - MR Egger	0.17845	0.388789	0.665504
Critical ill COVID-19	Pre-eclampsia	rs10735079	-0.0454869	0.131722	0.729851
Critical ill COVID-19	Pre-eclampsia	rs111837807	0.360031	0.161448	0.0257461
Critical ill COVID-19	Pre-eclampsia	rs2109069	0.0972071	0.09358	0.298917
Critical ill COVID-19	Pre-eclampsia	rs2237698	0.155036	0.190138	0.414852
Critical ill COVID-19	Pre-eclampsia	rs2834163	0.184666	0.134928	0.171116
Critical ill COVID-19	Pre-eclampsia	rs35081325	0.0966369	0.0723177	0.181457
Critical ill COVID-19	Pre-eclampsia	rs77534576	-0.0439405	0.121104	0.71673
Critical ill COVID-19	Pre-eclampsia	All - Inverse variance weighted	0.0945445	0.0425561	0.0263075
Critical ill COVID-19	Pre-eclampsia	All - MR Egger	0.0681259	0.112096	0.569899
Hospitalized COVID-19	Eclampsia	rs111837807	-1.02645	0.801856	0.200513
Hospitalized COVID-19	Eclampsia	rs13050728	-0.0531915	0.464217	0.908775
Hospitalized COVID-19	Eclampsia	rs1859330	-1.03561	0.603305	0.0860595
Hospitalized COVID-19	Eclampsia	rs2109069	0.0902296	0.467699	0.84702
Hospitalized COVID-19	Eclampsia	rs35081325	0.165327	0.283052	0.559161
Hospitalized COVID-19	Eclampsia	rs41264915	-0.70571	0.946315	0.455821
Hospitalized COVID-19	Eclampsia	All - Inverse variance weighted	-0.110668	0.195867	0.572064
Hospitalized COVID-19	Eclampsia	All - MR Egger	0.444786	0.438803	0.368087
Hospitalized COVID-19	Pre-eclampsia	rs111837807	0.530858	0.238051	0.0257461
Hospitalized COVID-19	Pre-eclampsia	rs13050728	0.182678	0.137008	0.182422
Hospitalized COVID-19	Pre-eclampsia	rs1859330	-0.0608428	0.178045	0.732557
Hospitalized COVID-19	Pre-eclampsia	rs2109069	0.143086	0.137747	0.298917
Hospitalized COVID-19	Pre-eclampsia	rs35081325	0.110584	0.0827551	0.181457
Hospitalized COVID-19	Pre-eclampsia	rs41264915	0.607613	0.276232	0.027832
Hospitalized COVID-19	Pre-eclampsia	All - Inverse variance weighted	0.15537	0.0666636	0.0197711
Hospitalized COVID-19	Pre-eclampsia	All - MR Egger	0.125745	0.168882	0.497896
SARS-CoV2-infection	Eclampsia	rs10936744	-1.73848	1.38567	0.209621
SARS-CoV2-infection	Eclampsia	rs12482060	-0.161418	1.39304	0.907752
SARS-CoV2-infection	Eclampsia	rs17078348	1.44651	1.62026	0.371985
SARS-CoV2-infection	Eclampsia	rs2271616	-0.756684	1.17884	0.520946
SARS-CoV2-infection	Eclampsia	rs4971066	-1.0031	1.3353	0.452521
SARS-CoV2-infection	Eclampsia	rs643434	-0.980257	0.826259	0.235472
SARS-CoV2-infection	Eclampsia	rs757405	-1.70763	1.49871	0.254536
SARS-CoV2-infection	Eclampsia	All - Inverse variance weighted	-0.811898	0.465875	0.0813791
SARS-CoV2-infection	Eclampsia	All - MR Egger	-0.268385	1.71743	0.881933
SARS-CoV2-infection	Pre-eclampsia	rs10936744	0.0431028	0.408678	0.916004
SARS-CoV2-infection	Pre-eclampsia	rs12482060	0.550435	0.411616	0.181139
SARS-CoV2-infection	Pre-eclampsia	rs17078348	0.69176	0.473481	0.144013
SARS-CoV2-infection	Pre-eclampsia	rs2271616	-0.426634	0.346041	0.217612
SARS-CoV2-infection	Pre-eclampsia	rs4971066	0.190198	0.393424	0.628781
SARS-CoV2-infection	Pre-eclampsia	rs643434	0.274432	0.24383	0.260375
SARS-CoV2-infection	Pre-eclampsia	rs757405	-0.259699	0.439602	0.554682
SARS-CoV2-infection	Pre-eclampsia	All - Inverse variance weighted	0.141667	0.139836	0.311015
SARS-CoV2-infection	Pre-eclampsia	All - MR Egger	-0.30201	0.525321	0.590256
Abbreviation: MR - Mendelian randomization; SE - standard error.
